# Supplementary material for: Magnetic Carbon Quantum Dots/Iron Oxide Composite Based on Waste Rice Noodle and Iron Oxide Scale: Preparation and Photocatalytic Capability
Source: Nanomaterials (Basel). 2023 Sep 6;13(18):2506. doi: 10.3390/nano13182506 (PMC10536646; doi:10.3390/nano13182506)
Supplement: Supplementary file 1 [file nanomaterials-13-02506-s001.zip]

Archive with 1 entries (1 files):
- nanomaterials-2557429-SI.pdf
